# Supplementary material for: Paired-End Sequencing of Long-Range DNA Fragments for De Novo Assembly of Large, Complex Mammalian Genomes by Direct Intra-Molecule Ligation
Source: PLoS One. 2012 Sep 27;7(9):e46211. doi: 10.1371/journal.pone.0046211 (PMC3459883; doi:10.1371/journal.pone.0046211)
Supplement: Table S1 — Comparison of protocols for long-range PE sequencing methods. (XLS) [file pone.0046211.s005.xls]

## Sheet: Table S1
Table S1 Comparison of protocols for long-range PE sequencing methods.
Methods	Circularizated method	Adptors	Steps	DNA recovery times	Enzymes used
					End-repair	DNA protection	Adaptors/Linker ligation	Circularization	Linear DNA digestion	Fill-in/Nick translation	Fragmentation of circlarizar DNA
454 method	Cre-loxP induced recombination	2 adaptors with Loxp sequence	8	6	T4 polymerase, T4 PNK and Klenow DNA polymerase	_	DNA Ligase	Cre recombinase	plasmid-safe Dnase, exonuclease I	Bst DNA polymerase (large fragment)	_
SOLID method 1	internal adaptor cloning	EcoP15I Cap adaptor and Internal adaptor	8	7	T4 polymerase, T4 PNK and Klenow DNA polymerase	EcoP15I	DNA Ligase	DNA Ligase	plasmid-safe Dnase, exonuclease I	_	EcoP15I
SOLID method 2	internal adaptor cloning	Cap adaptor and intermal adaptor	8	7	T4 polymerase, T4 PNK and Klenow DNA polymerase	_	DNA Ligase	DNA Ligase	plasmid-safe Dnase, exonuclease I	DNA polymerase I	T7 exonuclease, S1 nuclease digestion
Korbel J.O. et al1 method	cohesive terminus intar-molecule ligation	EcoR1 hairpin linker	9	7	T4 polymerase, T4 PNK and Klenow DNA polymerase	EcoRI	DNA Ligase	DNA Ligase	plasmid-safe Dnase, exonuclease I	_	_
Illumina method*	Intra-molecule ligation(adptor-free circularization )	_	7	5 (or 4)	T4 polymerase, T4 PNK and Klenow DNA polymerase(also for biotination)	_	_	DNA Ligase	plasmid-safe Dnase, exonuclease I	_	_
*indicated the method modified and employed by the research reported in this manuscript
References
1. Korbel, J.O.et al. (2007) Paired-end mapping reveals extensive structural variation in the human genome. Science, 318, 420-426.
