# Supplementary material for: Paired-End Sequencing of Long-Range DNA Fragments for De Novo Assembly of Large, Complex Mammalian Genomes by Direct Intra-Molecule Ligation
Source: PLoS One. 2012 Sep 27;7(9):e46211. doi: 10.1371/journal.pone.0046211 (PMC3459883; doi:10.1371/journal.pone.0046211)
Supplement: Table S2 — PCR primer information of the insertion on chr14. (XLS) [file pone.0046211.s006.xls]

## Sheet: Table S1
Table S2 PCR primer information of insertion on chr14
Primers (5'→3')
Primer F	GCATTTCTTCCAGGCAACAGATCATTG
Primer R	GCAAAGCCTTTCCAAGGAGGACAGATA
Designing information in chr14 (NCBI build 37)
Start position	50226449
End position	50228422
Covered length	1973 bp
Expected PCR product size for the YH cell DNA (bp)	~9000 bp
